# Supplementary material for: Genetic Research Progress: Heat Tolerance in Rice
Source: Int J Mol Sci. 2023 Apr 12;24(8):7140. doi: 10.3390/ijms24087140 (PMC10138502; doi:10.3390/ijms24087140)
Supplement: Supplementary file 1 [file ijms-24-07140-s001.zip]

Archive with 1 entries (1 files):
- ijms-2301412-supplementary.xlsx
