# Supplementary material for: Genetic Research Progress: Heat Tolerance in Rice
Source: Int J Mol Sci. 2023 Apr 12;24(8):7140. doi: 10.3390/ijms24087140 (PMC10138502; doi:10.3390/ijms24087140)
Supplement: Supplementary file 1 [file ijms-24-07140-s001.zip › ijms-2301412-supplementary.xlsx]

## Sheet: Sheet1
Table S1. Heat-tolerant QTL of rice identified in recent years.
Parents	Group type	Processing time	Treatment intensity	Character	QTL	Chromosomes	Interval	LOD	Additive effect	Dominant effect	PVE*/%	Increasing Effects	Reference
Shuhui 527 / Yuanjiang common wild rice (Hehuatang NO. 3)	NIL-F2	Flowering stage	38.0±0.5℃	Seed setting percentage	qHTH5	5	RM529-RM7921	5.61	5.2	3.2	8.6	Yuanjiang common wild rice	[23]
	NIL-F2:3	Flowering stage	38.0±0.5℃	Seed setting percentage	qHTH5	5	RM529-RM7921	8.9	11.3	2.9	19.4	Yuanjiang common wild rice
Tianfeng B/Yuanjiang Common Wild Rice (Hehuatang NO. 4)	BC6F2	Flowering stage	8:00~17:00 keep 36℃~39℃	Seed setting percentage	qHTH10	10	RM25216-RM25218	4.39	4.3	3	7.4	Yuanjiang common wild rice	[24]
	BC6F3	Flowering stage	8:00~17:00 keep 36℃~39℃	Seed setting percentage	qHTH 10	10	RM25216-RM25218	6.15	10.3	4.8	15.2	Yuanjiang common wild rice
R53/ Yuanjiang Common Wild Rice (Hehuatang NO. 4)	BC5F3	Booting stage	8:00~14:00 keep 38±0.5℃	Spikelet fertility	qHTB1-1	1	RM11629-RM128	7.3	0.017	0.002	16.9	Yuanjiang common wild rice	[25]
	BC5F4	Booting stage	8:00~14:00 keep 38±0.5℃	Spikelet fertility	qHTB1-1	1	RM11629-RM128	8.8	0.019	0.003	17.8	Yuanjiang common wild rice
IR64/N22	F2	Flowering stage	8:00~14:30 keep 38℃	Spikelet fertility	qHTSF1.1	1	id1,023,892	4.63	5.66	-16.61	12.6	IR64	[26]
					qHTSF4.1	4	id4,005,120	6.66	-0.81	27.68	17.6	N22
					qHTSF9.1	9	id9,007,356	2.43	-7.83	0.34	6.8	N22
					qHTSF11.1	11	id11,009,687	2.26	2.61	-13.3	6.4	IR64
	BC1F1	Flowering stage	8:00~14:30 keep 38℃	Spikelet fertility	qHTSF1.1	1	id1,024,836					IR64
					qHTSF4.2	4	id4,011,562					N22
					qHTSF5.1	5	id5,001,756					N22
					qHTSF7.1	7	id7,005,665					N22
IR64/N22	BC3F2	Flowering stage	8:30~14:30 keep 38℃	Spikelet fertility	qHTSF4.1	4	M85-M83					N22	[19]
N22/IR64	RIL	Flowering stage	5 °C higher than the outdoor temperature	Stress tolerance index of spikelet sterility rate	qSTIPSS9.1	9	SNP12,393-SNP12,417	4.21	-1.25		16.05	N22	[24]
				Stress sensitivity index of spikelet sterility rate	qSSIPSS12.1	12	SNP14,876-SNP14,892	3.88	−0.33		6.37	N22
				Stress tolerance index of yield per plant	qSTIY5.1	5	SNP8,377-SNP8,401	4.55	0.07		9.01	IR64
				Stress sensitivity index of yield per plant	qSSIY3.1	3	SNP5,308-SNP5,336	4.04	−0.08		6.45	N22
					qSSIY5.1	5	SNP8,377-SNP8,401	3.51	−0.14		21.29	N22
N22/IR64	RIL	Seedling stage	37℃	Root length under HS	rlht5.1	5	S5_28,173,385	3.86	-0.04		20.4		[20]
				root length under HS as per cent of control	rlpc1.1	1	S1_1,860,959	3.95	-0.04		5.2
					rlpc2.1	2	S2_861,442	4.72	-0.05		7.5
					rlpc3.1	3	S3_32,129,158	6.83	-0.08		8.6
					rlpc4.1	4	S4_992,878	6.21	-0.06		8.3
				Shoot length under HS	slht3.1	3	S3_32,129,158	5.57	-0.06		7
					slht4.1	4	S4_992,878	4.3	-0.05		5.3
					slht6.1	6	S6_32,050,861	4.18	-0.04		10.2
				shoot length under HS as per cent of control	slpc2.1	2	S2_861,442	5.38	-0.12		19
					slpc4.1	4	S4_1,357,063	4.96	-0.07		8.1
					slpc3.1	3	S3_17,056,945	7.97	-0.05		8.6
					slpc5.1	5	S5_5,758,689	5.75	0.03		6.6
					slpc6.1	6	S6_32,050,861	7.75	-0.04		13.2
					slpc10.2	10	S10_19,121,694	7.87	-0.2		17.1
					slpc10.3	10	S10_19,259,739	5.69	0.13		17.9
IR64/Giza178	F2	Flowering stage	Maintain high temperature from 8:30~14:30	Spikelet fertility	qHTSF1.2	1	120.5Mb	2.94	16.8	-18	14.6	Giza178	[18]
					qHTSF2.1	2	13.8Mb	4.58	5.2	-29.3	21.8	Giza178
					qHTSF3.1	3	9.5Mb	3.54	-9.7	-14.2	17.3	IR64
					qHTSF4.1	4	68.5Mb	4.06	16.5	-14	19.5	Giza178
Milyang23/Giza178	F2	Flowering stage	Maintain high temperature from 8:30~14:30	Spikelet fertility	qHTSF6.1	6	46.5Mb	4.81	17.2	-0.3	20.6	Giza178	[18]
					qHTSF11.2	11	33.3Mb	3.43	14.2	23	15.2	Giza178
					qHTSF1.2	1	89.0Mb	5.16	4.1	−14.6	13.3	Giza178
					qHTSF2.1	2	61.0Mb	4.8	10.4	5.9	12.5	Giza178
Sasanishiki/Habataki	CSSL	Flowering stage	10:00~14:00 keep 36-43°C	Spikelet fertility	qSFht2	2	RM1234–RM3850		11.1			Habataki	[28]
				Pollen shedding level	qPSLht4.1	4	RM7585–Bb38P21a		14.7			Habataki
				Spikelet fertility	qSFht4.2	4	RM3916–RM2431		15.3			Habataki
				Pollen shedding level.	qPSLht5	5	RM1248–RM4915		10.2			Habataki
				Pollen shedding level.	qPSLht1	1	RM1196–RM6581		8			Habataki
				Pollen shedding level	qPSLht7	7	RM6394–RM1364		5.9			Habataki
				Pollen shedding level	qPSLht10.2	10	RM7492–RM1859		9.1			Habataki
Sasanishiki/Habataki	CSSL	Booting stage	Natural high temperature	Spikelet fertility	qHTB1	1	RM1387–RM8137		12.8				[29]
					qHTB3-1	3	RM4108		19.45
					qHTB3-2	3	RM5748–RM5864		-5.84
					qHTB3-3	3	RM3525–RM6970		17.22
					qHTB4-1	4	RM7585–RM5633		18.48
					qHTB4-2	4	RM3534–RM2431		14.33
					qHTB5-1	5	RM1248–RM5579		14.22
					qHTB5-2	5	RM3236		9.98
					qHTB6	6	RM5963–RM3330		9.37
					qHTB10-1	10	RM3882–RM4455		11.96
					qHTB10-2	10	RM3773–RM6673		-6.28
					qHTB11	11	RM286–RM7283		6.31
GXN/HJX74	CSSL	Flowering stage	31℃	Spikelet fertility	qHT-3	3				3.59	19.32	GXN	[30]
					qHT-6	6				5.6	30.71	GXN
					qHT-8	8				9.24	51.67	GXN
					qHT-12	12				2.72	14.47	GXN
IAPAR-9/Liaoyan241	RIL	Heating and flowering stage	3–5℃ higher than in the external field environment	Seed setting rate (SR) in natural condition	qNS1	1	RM6840–RM220	2.89	2.46		7.57	IAPAR-9	[12]
					qNS4	4	RM16575–RM177	4.73	-2.66		13.41	Liaoyan241
					qNS5	5	RM164–RM440	2.74	-1.76		4.75	Liaoyan241
					qNS6	6	RM3330–RM20224	3.12	-2.03		7.31	Liaoyan241
				SR in HS	qHTS1a	1	RM11054–RM5646	3.61	3.87		5.47	IAPAR-9
					qHTS1b	1	RM1231–RM302	3.7	-3.22		8.02	Liaoyan241
					qHTS3	3	RM411–RM341	3.85	4.01		11.4	IAPAR-9
					qHTS4	4	RM471–RM177	10.17	-5.98		13.81	Liaoyan241
				Reduction rate of SR	qRRS1	1	RM1231–RM302	3.01	-4.14		4.95	Liaoyan241
					qRRS3	3	RM411–RM341	2.72	-3.75		5.62	Liaoyan241
					qRRS4	4	RM471–RM177	4.99	5		7.38	IAPAR-9
M9962/Sinlek	F2	Flowering stage	10:00~16:00 keep 40-45℃	Spikelet fertility	qSF1	1	34,280,000-34,420,000 bp						[10]
					qSF2	2	18,730,000-19,100,000 bp
					qSF3.1	3	26,120,000-26,220,000 bp
					qSF3.2	3	28,730,000-28,960,000 bp
Cheongcheong/Nagdong	Double haploid line	Booting stage	08:30~14:30 keep 42℃	Heading date	qHdd1	1	RM212–RM1297	4.15	-15			Nagdong	[31]
					qHdd1-1	1	RM11605–RM3530	2.7	-16.1			Nagdong
					qHdd1-2	1	RM212–RM1297	4.2	-11.2			Nagdong
				Culm length	qCl1	1	RM212–RM3411	4.58	-7.2			Nagdong
					qCl1-1	1	RM11605–RM3530	2.7	-5.7			Nagdong
					qCl112	12	RM8216–RM28816	2.95	-6.3			Nagdong
					qCl1-2	1	RM212–RM1297	4.39	-7.7			Nagdong
				Panicle length	qPl1	1	RM212–RM3411	4.24	-2.2			Nagdong
					qPl1-1	1	RM1297–RM3530	2.7	-2.1			Nagdong
					qPl1-2	1	RM212–RM1297	3.97	-2.2			Nagdong
					qPl112	12	RM8216–RM1159	3.12	-2.1			Nagdong
				Number of tillers	qNt1	1	RM212–RM1297	3.45	-0.5			Nagdong
				1000 grain weight	qTgw1	1	RM212–RM11694	3.8	-0.3			Nagdong
					qTgw12	12	RM8216–RM1159	3.23	-1.2			Nagdong
					qTgw1-1	1	RM212–RM11669	3.78	-0.3			Nagdong
				Content of chlorophyll	qCc1	1	RM3709–RM11669	3.09	-3.3			Nagdong
					qCc1-1	1	RM11605–RM3530	2.98	-4.6			Nagdong
					qCc1-2	1	RM3709-RM11669	2.98	-3.4			Nagdong
					qCc1-3	1	RM11605–RM3530	3.13	-4.4			Nagdong
Huanghuazhan/9311	F2:3	Flowering stage	09:30~15:30 keep 38℃	Spikelet fertility	qHTT8	8	3,555,000-4,520,000 bp						[32]
────	173 rice accessions	Flowering stage	09:31~14:30 keep 40.0℃	Relative spikelet fertility	qRSF1	1	18,960,745-19,160,745 bp				12.62		[33]
					qRSF2	2	23,532,215-23,732,215 bp				8.93
					qRSF9.1	9	9,280,313-9,480,313 bp				9.86
					qRSF9.2	9	22,059,984-22,259,984 bp				13.52
					qRSF10	10	14,852,621-15,052,621 bp				10.49
* PVE: phenotypic variation explained.
